# Supplementary material for: Breaking the Third Wall: Implementing 3D-Printing Techniques to Expand the Complexity and Abilities of Multi-Organ-on-a-Chip Devices
Source: Micromachines (Basel). 2021 May 28;12(6):627. doi: 10.3390/mi12060627 (PMC8227399; doi:10.3390/mi12060627)
Supplement: Supplementary file 1 [file micromachines-12-00627-s001.zip]

Archive with 1 entries (1 files):
- micromachines-1222719-supplementary.pdf
